# Supplementary material for: Children as messengers of health knowledge? Impact of health promotion and water infrastructure in schools on facial cleanliness and trachoma in the community
Source: PLoS Negl Trop Dis. 2021 Feb 1;15(2):e0009119. doi: 10.1371/journal.pntd.0009119 (PMC7877774; doi:10.1371/journal.pntd.0009119)
Supplement: S1 Dataset — (XLSX) [file pntd.0009119.s001.xlsx]

## Sheet: Sheet1
vid	nschools	vid4otherschool	HealthTeacherAvailableS1 (1=Yes, 2=No)	HT_hygieneS1	HT_facewashing1S1	TeacherAvailableS1	T_hygieneS1	T_facewashing1S1	nClassroomsS1	classroomWashS1	chartOrPosterS1	washingStationS1	washingStationWaterS1	HealthTeacherAvailableS2	HT_hygieneS2	HT_facewashing1S2	TeacherAvailableS2	T_hygieneS2	T_facewashing1S2	nClassroomsS2	classroomWashS2	chartOrPosterS2	washingStationS2	washingStationWaterS2	otherMaterialS1	otherMaterialS2	childcleanface_perc_list	VTF %
02	2		2			1	1	1	2	1	2	1	1	2			1	1	1	2	1	1	1	1	VIBUYU CHIRIZI	VIBUYU CHIRIZI	0.604651	1.8
03	2		1	1	1	1	1	1	0					1	1	1	1	1	1	03	1	1	1	1		NDOO ZENYE KOKI YA BOMBA	0.571429	0
04	1		1	1	1	1	1	1	2	2		1	1														0.321429	5.5
05	1		1	1	1	1	1	1	3	2		2															0.604651
06	1		1	1	1	1	1	1	4	2		1	1														0.568182	4.8
07	0	08	3			3			NA					3			3			NA							0.448276
08	1		1	1	2	2			0																		0.258065
09	1		2			1	1	2	3	2		1	1														0.222222	2.2
10	0	04	3			3			NA					3			3			NA							0.526316
11	1		1	1	1	1	1	1	3	2		2															0.487805
12	1		2			1	1	1	2	2		2															0.37037	8
13	0	12	3			3			NA					3			3			NA							0.636364
14	1		1	1	1	1	1	1	0																		0.315789
15	2		1	1	1	1	1	1	4	2		1	1	1	1	1	1	1	1	3	2		2				0.446809	7
16	1		1	1	2	1	1	2	3	2		2															0.297297
17	1		1	1	1	1	1	1	4	1	1	1	1														0.512195
19	1		1	1	1	1	1	1	4	1	2	1	1												VIBUYU CHIRIZI		0.333333	3.4
20	1		1	1	1	1	1	1	3	2		1	1														0.346154
21	1		1	1	2	1	1	1	2	1	1	2													VIBUYU CHIRIZI		0.6
22	1		1	1	1	1	1	1	3	1	1	1	1												VIBUYU CHILIZI		0.464286
23	1		1	1	1	1	1	1	2	1	1	1	1												vibuyu chilizi		0.515152
24	1		2			1	1	2	2	2		1	1														0.675676	0
25	1		1	1	1	1	1	1	4	2		2															0.6
26	1		1	1	1	1	1	1	4	1	1	1	1														0.666667
27	1		1	1	1	2			2	2		1	1														0.555556
28	1		1	1	2	1	1	1	2	1	1	1	1												VIBUYU CHILIZI		0.766667	0
29	1		1	1	1	1	1	1	3	1	1	1	1												MABANGO YA MICHORO YA MACHO		0.346154	12.2
30	2		1	1	1	1	1	1	4	1	1	1	1	1	1	2	2			2	2		2				0.54	2.1
31	2		1	1	2	1	1	2	3	2		1	1	1	1	2	1	1	2	3	2		1	2			0.527778	0
32	1		1	1	1	1	1	1	4	2		2															0.423077
33	1		2			1	1	1	2	2		2															0.483871
34	1		2			1	1	1	2	2		2															0.333333	6
35	1		1	1	1	1	1	1	3	1	1	1	2														0.372549
36	1		1	1	2	1	1	2	3	2		2															0.513514	12.2
37	1		1	1	1	1	1	1	6	2		2															0.294118
38	1		2			1	1	2	4	2		2															0.515152
39	2		1	1	1	1	1	1	3	1	1	2		1	1	1	1	1	2	2	1	1	2				0.666667	0
40	1		2			1	1	1	5	2		1	1														0.333333
41	1		2			1	1	1	3	2		2															0.435897
42	2		1	1	1	1	1	1	2	1	1	2		1	1	2	1	1	2	2	1	1	2				0.323529	15.7
43	1		1	1	1	1	1	1	3	1	1	1	1												VIBUYU CHIRIZI		0.378378
44	1		1	1	1	1	1	1	4	2		2															0.46875	27.3
45	1		1	1	2	1	1	1	2	1	1	1	1												MABANGO YA KUNAWA USO		0.382353
46	1		1	1	1	1	1	1	3	1	1	2															0.585366	11.9
47	1		2			1	1	1	7	2		1	1														0.434783
48	1		1	1	1	1	1	1	3	1	1	2															0.413793
49	1		1	1	1	1	1	1	2	1	1	1	2														0.333333	16.3
50	1		2			1	1	1	2	1	1	1	1												VIBUYU CHIRIZI		0.592593
51	1		1	1	1	1	1	1	2	1	1	1	1														0.387097	10.2
52	1		1	1	1	1	1	1	3	2		2															0.396226	8.7
53	0	52	3			3			NA					3			3			NA							0.291667
55	1		1	1	1	1	1	1	3	1	1	1	1														0.555556	0
56	1		1	1	1	1	1	1	2	2		2															0.487805	11.9
57	2		1	1	1	1	1	1	2	1	1	1	1	1	1	1	1	1	1	2	2		2				0.6	5.3
58	1		2			1	1	1	4	2		2															0.714286	9.1
59	1		1	1	1	1	1	1	3	2		2															0.645161
60	1		2			1	1	1	3	1	2	1	1												VIBUYU CHIRIZI		0.642857	10.3
61	1		1	1	1	1	1	1	3	1	1	2															0.636364
62	1		1	1	1	1	1	1	3	2		1	1														0.588235	0
63	0	62	3			3			NA					3			3			NA							0.576923
64	1		1	1	1	1	1	1	2	1	1	1	1												VIBUYU CHIRIZI		0.511628	20.4
65	1		1	1	1	1	1	1	3	2		1	1														0.529412	6.1
66	1		1	1	1	1	1	1	4	2		1	1														0.676471	14
67	1		1	1	1	1	1	1	3	2		2															0.454545
68	1		2			1	1	1	2	1	1	1	1												VIBUYU CHIRIZI		0.689655
69	1		1	1	1	1	1	1	1	1	1	1	1														0.545455	5.9
70	1		1	1	2	1	1	2	3	2		2															0.37931
71	1		1	1	1	1	1	1	2	2		1	1														0.548387	0
72	2		1	1	1	2			2	1	1	1	1	1	1	2	1	1	2	3	2		2		VIBUYU CHIRIZI		0.454545	7.8
73	2		1	1	1	1	1	1	3	2		2		1	1	2	1	1	2	3	2		2				0.612903	2.3
74	1		1	1	2	1	1	1	4	1	1	1	1														0.314286	6.5
75	1		1	1	1	1	1	1	2	1	1	1	1												VIBUYU CHIRIZI		0.675676	2.2
76	2		1	1	1	1	1	2	3	1	1	2		1	1	1	1	1	1	3	2		1	1			0.366667
77	1		1	1	1	1	1	1	3	2		1	1														0.658537	2.2
78	1		1	1	1	1	1	1	4	2		2															0.515152
79	1		1	1	1	1	1	1	3	2		1	1														0.413793
80	4		1	1	1	1	1	1	3	2		1	1	1	1	1	1	1	1	1	2		1	1			0.75	9.4
81	1		1	1	1	1	1	1	3	1	1	2															0.4	16.7
82	1		2			1	1	1	2	2		1	1														0.419355
83	1		1	1	1	2			5	1	1	2															0.666667	4.3
84	2		1	1	1	1	1	1	3	1	1	1	1	2			1	1	1	3	2		2		VIBUYU CHIRIZI		0.6	2
85	1		2			1	1	1	3	2		1	1														0.566667
86	1		2			1	1	1	2	2		2															0.514286	8.5
87	0	86	3			3			NA					3			3			NA							0.64
88	1		1	1	1	1	1	1	2	1	1	1	1												VIBUYU CHIRIZI		0.482759	11.9
89	2		1	1	1	1	1	1	2	2		2		2			1	1	2	3	2		2				0.62963	11.4
90	1		1	1	1	1	1	1	3	2		1	2														0.423077	10.2
91	1		1	1	1	1	1	1	5	2		1	1														0.636364	11.1
92	1		1	1	1	1	1	1	2	1	1	1	1														0.378378
93	0	92	3			3			NA					3			3			NA							0.592593	5.1
94	1		1	1	1	1	1	1	3	2		1	1														0.595745	2.7
95	1		1	1	1	1	1	1	3	2		2															0.8	8.7
